# Supplementary material for: Response of Soil Protist Community to Grazing Disturbance in an Alpine Grassland on the Eastern Qinghai–Tibet Plateau
Source: Microorganisms. 2026 Jul 16;14(7):1555. doi: 10.3390/microorganisms14071555 (PMC13414387; doi:10.3390/microorganisms14071555)
Supplement: Supplementary file 1 [file microorganisms-14-01555-s001.zip]

Archive with 1 entries (1 files):
- microorganisms-4290598-supplementary.pdf
